# Supplementary material for: High tension in sarcomeres hinders myocardial relaxation: A computational study
Source: PLoS One. 2018 Oct 4;13(10):e0204642. doi: 10.1371/journal.pone.0204642 (PMC6171862; doi:10.1371/journal.pone.0204642)
Supplement: S1 Model Code — (ZIP) [file pone.0204642.s002.zip]

Archive with 6 entries (6 files):
- S1_Model_Code_alter_Ca_peak/Ca_Rice.m
- S1_Model_Code_alter_Ca_peak/Diff_Twitch.m
- S1_Model_Code_alter_Ca_peak/Param.m
- S1_Model_Code_alter_Ca_peak/Rice_Overlap_fun_nm.m
- S1_Model_Code_alter_Ca_peak/Twitch.m
- S1_Model_Code_alter_Ca_peak/Variable.m
