# Supplementary material for: High tension in sarcomeres hinders myocardial relaxation: A computational study
Source: PLoS One. 2018 Oct 4;13(10):e0204642. doi: 10.1371/journal.pone.0204642 (PMC6171862; doi:10.1371/journal.pone.0204642)
Supplement: S1 Model Code — (ZIP) [file pone.0204642.s002.zip › S1_Model_Code_alter_Ca_peak/Ca_Rice.m]

function calcium = Ca_Rice(t)
global params
t_start = 0.05;

tau_1 = 0.02;
tau_2 = 0.11;
Ca_amp = 1.45*params.Ca_fac;
Ca_dias = 0.09;


beta = ((tau_1/tau_2)^(-1/((tau_1/tau_2)-1))) - ((tau_1/tau_2)^(-1/(1-(tau_2/tau_1))));
if t<=t_start
calcium = Ca_dias;
else
    calcium = ((Ca_amp - Ca_dias)/beta)*(exp(-(t-t_start)/tau_1) - exp(-(t-t_start)/tau_2)) + Ca_dias;
end

end
