# Supplementary material for: High tension in sarcomeres hinders myocardial relaxation: A computational study
Source: PLoS One. 2018 Oct 4;13(10):e0204642. doi: 10.1371/journal.pone.0204642 (PMC6171862; doi:10.1371/journal.pone.0204642)
Supplement: S1 Model Code — (ZIP) [file pone.0204642.s002.zip › S1_Model_Code_alter_Ca_peak/Diff_Twitch.m]

function dy= Diff_Twitch(t, y)
% Diff_Twitch calculates the change in A, the proportion of cross-bridges
% in the attached state. 

global params
global Vars
SL = params.SL;
% Determine the length of the single overlap region
params.x_max = Rice_Overlap_fun_nm(SL);
Vars.Overlap = [Vars.Overlap,params.x_max]; 
% Find the initial conditions vector for the state variable A
A = y(1:params.leng,:);
% Define the parameters
C_s  = params.C_s;
C_f  = params.C_f;
a    = params.a;
b    = params.b;
n    = params.n;
K_Ca = -a*params.SL + b;
% Calculate the tension in the thin filament
Sx=C_f*0.5*(cumsum(A,1)); 
Sx(2:end,:)=Sx(1:end-1,:)+Sx(2:end,:);

%%
% Determine the proportion of active Tn complexes along the thin filament
P = (1./(1 + exp(n*(-C_s*Sx - log((Ca_Rice(t)/K_Ca))))));


%Landesberg and Sideman 1994 use values at = 40, de = 12.
f_DA = params.f_DA*P;
f_AD = params.f_AD;
dA = (1-A).*f_DA - A.*f_AD;


dy = [dA];
