# Supplementary material for: High tension in sarcomeres hinders myocardial relaxation: A computational study
Source: PLoS One. 2018 Oct 4;13(10):e0204642. doi: 10.1371/journal.pone.0204642 (PMC6171862; doi:10.1371/journal.pone.0204642)
Supplement: S1 Model Code — (ZIP) [file pone.0204642.s002.zip › S1_Model_Code_alter_Ca_peak/Param.m]

function Param

global params
% independent variables
params.tspan = linspace(0,0.8,160);
params.SL_tests = [1.9 1.95 2.0 2.05 2.1 2.15 2.2];
% sarcomere dimensions
params.bare = 100; %nm
params.m_length = 1600; %nm
params.thin_length = 1200; %nm
params.leng = 800; % maximum length of the single overlap region in nm
% Activation parameters
params.C_s = 0.127; % KPa^-1
% params.C_f = 0.283; % KPa nm^-1
params.C_f = 0.3; % KPa nm^-1
params.a = 1.39; % uM um^-1
params.b = 7.76; % uM
params.n = 3; % Intrinsic cooperativity constant
% Calcium attach and detach rates from Rice et al 2008
params.f_Ca_at = 50;
params.f_Ca_de = 250;
% Calcium transient parameters
params.t_start = 0.05; % s
params.tau_1 = 0.02; % s
params.tau_2 = 0.11; % s
% params.Ca_amp = 1.45; % uM
params.Ca_amp = 1.45; % uM
params.Ca_dias = 0.09; % uM
params.Ca_fac = 1;
% Cross-bridge cycle parameters (from Landesberg & Sideman 1994)
params.f_DA = 40;
params.f_AD = 12;
% initial conditions
params.init(1:params.leng) = 0;
