# Supplementary material for: High tension in sarcomeres hinders myocardial relaxation: A computational study
Source: PLoS One. 2018 Oct 4;13(10):e0204642. doi: 10.1371/journal.pone.0204642 (PMC6171862; doi:10.1371/journal.pone.0204642)
Supplement: S1 Model Code — (ZIP) [file pone.0204642.s002.zip › S1_Model_Code_alter_Ca_peak/Rice_Overlap_fun_nm.m]

function rice_overlap_nm = Rice_Overlap_fun_nm(SL)
% Rice_Overlap_fun(SL) = Length of the single overlap region in nanometers.
% This formulation is taken from Rice et al. 2008. 


SLn = SL*1000;


bare = 100;
m_length = 1600;
thin_length = 1200;

z_end = min((m_length/2), (SLn/2));
m_end = max((SLn/2 - (SLn - thin_length)), (bare/2));
Ov = z_end - m_end;

rice_overlap_nm = round(Ov);
