# Supplementary material for: High tension in sarcomeres hinders myocardial relaxation: A computational study
Source: PLoS One. 2018 Oct 4;13(10):e0204642. doi: 10.1371/journal.pone.0204642 (PMC6171862; doi:10.1371/journal.pone.0204642)
Supplement: S1 Model Code — (ZIP) [file pone.0204642.s002.zip › S1_Model_Code_alter_Ca_peak/Twitch.m]

clear
% Inputs are SL and the time-prescribed calcium transient. The output is
% the tension in the thin filament. This code produces an isometric twitch.
% (Shortening does not occur)
%% 
Param; Variable;
global params
global Vars
SL_tests = params.SL_tests;
%%
tspan = params.tspan;
options = odeset('RelTol',1e-6,'AbsTol',1e-6); 

%%
C_f = params.C_f;

for i = 1:length(SL_tests)

params.SL = SL_tests(i);

[T, Y] = ode45(@Diff_Twitch, tspan, params.init, options);
A = Y(:, 1:params.leng);
Vars.A = [Vars.A,A];
Sx = C_f*cumsum(A, 2);
Vars.Sx = [Vars.Sx,Sx];
Sx_end = Sx(:,params.x_max);
Vars.Sx_end = [Vars.Sx_end, Sx_end];

end
%%
figure
hold on
subplot(2,1,1)
plot(tspan, Vars.Sx_end)
xlabel('time (s)')
ylabel('stress (KPa)')
axis([0 0.8 -20 120])
subplot(2,1,2)
Sx_max = max(Vars.Sx_end,[],1);
Sx_norm = bsxfun(@rdivide,Vars.Sx_end,Sx_max);
plot(tspan, Sx_norm)
xlabel('time (s)')
ylabel('stress (normalized)')
axis([0 0.8 -0.20 1.20])
% 

%%
start_i = params.leng*3+1; end_i = params.leng*4;
AF205 = Vars.A(:,start_i:end_i);
Ax=AF205(:,1:625)';
figure
[hC CC] = contourf(Ax,[0.1 0.3 0.5 0.7 0.8]);
hold on
colormap(flipud(pink))
colorbar
plot(39,400,'ro', 'MarkerSize', 12)
plot(76,400, 'ro', 'MarkerSize', 12)
plot(61,625, 'ro', 'MarkerSize', 12)
plot(112,625, 'ro', 'MarkerSize', 12)
xlabel('time (s)')
ylabel('x (nm)')
title('AF (unitless)')
caxis([0,0.8])
%%
Ca_fac = [0.6 0.8 0.9 1];

for i = 1:length(Ca_fac)
params.Ca_fac = Ca_fac(i);
params.SL = 2.2;

[T, Y] = ode45(@Diff_Twitch, tspan, params.init, options);
A = Y(:, 1:params.leng);
Vars.A_Ca = [Vars.A_Ca,A];
Sx = C_f*cumsum(A, 2);
Vars.Sx = [Vars.Sx,Sx];
Sx_end = Sx(:,params.x_max);
Vars.Sx_end_Ca = [Vars.Sx_end_Ca, Sx_end];

for j = 1:length(tspan)
    t = tspan(j);
    Cal(i,j) = Ca_Rice(t);
end

end


figure
subplot(1,4,1)
[ax,h1,h2]=plotyy(tspan,Cal(1,:),tspan,Vars.Sx_end_Ca(:,1));
set(ax(1),'YLim',[0 1.5])
set(ax(2),'YLim',[0 100])
subplot(1,4,2)
[ax,h1,h2]=plotyy(tspan,Cal(2,:),tspan,Vars.Sx_end_Ca(:,2));
set(ax(1),'YLim',[0 1.5])
set(ax(2),'YLim',[0 100])
subplot(1,4,3)
[ax,h1,h2]=plotyy(tspan,Cal(3,:),tspan,Vars.Sx_end_Ca(:,3));
set(ax(1),'YLim',[0 1.5])
set(ax(2),'YLim',[0 100])
subplot(1,4,4)
[ax,h1,h2]=plotyy(tspan,Cal(4,:),tspan,Vars.Sx_end_Ca(:,4));
set(ax(1),'YLim',[0 1.5])
set(ax(2),'YLim',[0 100])
