# Supplementary material for: High tension in sarcomeres hinders myocardial relaxation: A computational study
Source: PLoS One. 2018 Oct 4;13(10):e0204642. doi: 10.1371/journal.pone.0204642 (PMC6171862; doi:10.1371/journal.pone.0204642)
Supplement: S1 Model Code — (ZIP) [file pone.0204642.s002.zip › S1_Model_Code_alter_Ca_peak/Variable.m]

function Variable

global Vars

Vars.A = [];
Vars.Overlap = [];
Vars.Sx = [];
Vars.Sx_end = [];
Vars.Ca = [];
Vars.A_Ca = [];
Vars.Sx_end_Ca = [];
